# Supplementary material for: Genetic Diversity and Classification of the Cytoplasm of Chinese Elite Foxtail Millet [Setaria italica (L.) P. Beauv.] Parental Lines Revealed by Chloroplast Deoxyribonucleic Acid Variation
Source: Front Genet. 2019 Nov 22;10:1198. doi: 10.3389/fgene.2019.01198 (PMC6882946; doi:10.3389/fgene.2019.01198)
Supplement: Supplementary file 1 [file DataSheet_1.zip]

Archive with 7 entries (6 files):
- Fig S1.tif
- __MACOSX/
- __MACOSX/._Fig S1.tif
- Supplementary_Material.doc
- __MACOSX/._Supplementary_Material.doc
- Fig S2.tif
- __MACOSX/._Fig S2.tif
